# Supplementary material for: New caddisfly records (Insecta, Trichoptera) for Montenegro and Ecoregion 5, Dinaric Western Balkans: distributional and ecological insights
Source: Biodivers Data J. 2025 Mar 25;13:e146076. doi: 10.3897/BDJ.13.e146076 (PMC11962636; doi:10.3897/BDJ.13.e146076)
Supplement: XML Treatment for Hydroptila angustata [file BDJ.13.e146076-treatment1.xml]

<!DOCTYPE tp:taxon-treatment
  PUBLIC "-//TaxonX//DTD Taxonomic Treatment Publishing DTD v0 20100105//EN" "tax-treatment-NSO.dtd">
<tp:taxon-treatment xmlns:tp="http://www.plazi.org/taxpub"><tp:treatment-meta><mixed-citation publication-type="journal"><person-group><name><surname>Bozdoğan</surname><given-names>Hakan</given-names></name><name><surname>Bilalli</surname><given-names>Astrit</given-names></name><name><surname>Ibrahimi</surname><given-names>Halil</given-names></name></person-group><article-title>New caddisfly records (<tp:taxon-name><tp:taxon-name-part taxon-name-part-type="class">Insecta</tp:taxon-name-part></tp:taxon-name>, <tp:taxon-name><tp:taxon-name-part taxon-name-part-type="order">Trichoptera</tp:taxon-name-part></tp:taxon-name>) for Montenegro and Ecoregion 5, Dinaric Western Balkans: distributional and ecological insights</article-title><source>Biodivers Data J</source><day>25</day><month>03</month><year>2025</year><volume>13</volume><pub-id pub-id-type="doi">10.3897/BDJ.13.e146076</pub-id></mixed-citation></tp:treatment-meta><tp:nomenclature><tp:taxon-name>
            <object-id xmlns:xlink="http://www.w3.org/1999/xlink" content-type="arpha" xlink:type="simple">4C8D6BCA-8F05-5CD1-8DB6-D978280CCE51</object-id>
            <tp:taxon-name-part taxon-name-part-type="genus">Hydroptila</tp:taxon-name-part>
            <tp:taxon-name-part taxon-name-part-type="species">angustata</tp:taxon-name-part>
          </tp:taxon-name><tp:taxon-authority>Mosely, 1939</tp:taxon-authority></tp:nomenclature><tp:treatment-sec sec-type="materials"><title>Materials</title><list list-type="alpha-lower" list-content="occurrences"><list-item><p><bold>Type status:</bold> <named-content xmlns:xlink="http://www.w3.org/1999/xlink" content-type="dwc:typeStatus" xlink:type="simple">Other material</named-content>. <bold>Occurrence:</bold> recordedBy: <named-content xmlns:xlink="http://www.w3.org/1999/xlink" content-type="dwc:recordedBy" xlink:type="simple">Hakan Bozdogan, Halil Ibrahimi</named-content>; individualCount: <named-content xmlns:xlink="http://www.w3.org/1999/xlink" content-type="dwc:individualCount" xlink:type="simple">1</named-content>; sex: <named-content xmlns:xlink="http://www.w3.org/1999/xlink" content-type="dwc:sex" xlink:type="simple">male</named-content>; lifeStage: <named-content xmlns:xlink="http://www.w3.org/1999/xlink" content-type="dwc:lifeStage" xlink:type="simple">adult</named-content>; occurrenceID: <named-content xmlns:xlink="http://www.w3.org/1999/xlink" content-type="dwc:occurrenceID" xlink:type="simple">7E1DEA49-AB3F-5364-920D-C376557D328E</named-content>; <bold>Location:</bold> continent: <named-content xmlns:xlink="http://www.w3.org/1999/xlink" content-type="dwc:continent" xlink:type="simple">Europe</named-content>; waterBody: <named-content xmlns:xlink="http://www.w3.org/1999/xlink" content-type="dwc:waterBody" xlink:type="simple">Zeta River</named-content>; country: <named-content xmlns:xlink="http://www.w3.org/1999/xlink" content-type="dwc:country" xlink:type="simple">Montenegro</named-content>; municipality: <named-content xmlns:xlink="http://www.w3.org/1999/xlink" content-type="dwc:municipality" xlink:type="simple">Danilovgrad</named-content>; verbatimLocality: <named-content xmlns:xlink="http://www.w3.org/1999/xlink" content-type="dwc:verbatimLocality" xlink:type="simple">11.8 km from Danilovgrad town</named-content>; verbatimCoordinates: <named-content xmlns:xlink="http://www.w3.org/1999/xlink" content-type="dwc:verbatimCoordinates" xlink:type="simple">42.630642°N, 19.03266°E</named-content>; decimalLatitude: <named-content xmlns:xlink="http://www.w3.org/1999/xlink" content-type="dwc:decimalLatitude" xlink:type="simple">42.630642</named-content>; decimalLongitude: <named-content xmlns:xlink="http://www.w3.org/1999/xlink" content-type="dwc:decimalLongitude" xlink:type="simple">19.03266</named-content>; <bold>Identification:</bold> identifiedBy: <named-content xmlns:xlink="http://www.w3.org/1999/xlink" content-type="dwc:identifiedBy" xlink:type="simple">Halil Ibrahimi</named-content>; <bold>Event:</bold> samplingProtocol: <named-content xmlns:xlink="http://www.w3.org/1999/xlink" content-type="dwc:samplingProtocol" xlink:type="simple">UV light trap</named-content>; samplingEffort: <named-content xmlns:xlink="http://www.w3.org/1999/xlink" content-type="dwc:samplingEffort" xlink:type="simple">1 trap-night</named-content>; eventDate: <named-content xmlns:xlink="http://www.w3.org/1999/xlink" content-type="dwc:eventDate" xlink:type="simple">22-07-2024</named-content>; year: <named-content xmlns:xlink="http://www.w3.org/1999/xlink" content-type="dwc:year" xlink:type="simple">2024</named-content>; month: <named-content xmlns:xlink="http://www.w3.org/1999/xlink" content-type="dwc:month" xlink:type="simple">07</named-content>; day: <named-content xmlns:xlink="http://www.w3.org/1999/xlink" content-type="dwc:day" xlink:type="simple">22</named-content></p></list-item><list-item><p><bold>Type status:</bold> <named-content xmlns:xlink="http://www.w3.org/1999/xlink" content-type="dwc:typeStatus" xlink:type="simple">Other material</named-content>. <bold>Occurrence:</bold> recordedBy: <named-content xmlns:xlink="http://www.w3.org/1999/xlink" content-type="dwc:recordedBy" xlink:type="simple">Hakan Bozdogan, Halil Ibrahimi</named-content>; individualCount: <named-content xmlns:xlink="http://www.w3.org/1999/xlink" content-type="dwc:individualCount" xlink:type="simple">1</named-content>; sex: <named-content xmlns:xlink="http://www.w3.org/1999/xlink" content-type="dwc:sex" xlink:type="simple">male</named-content>; lifeStage: <named-content xmlns:xlink="http://www.w3.org/1999/xlink" content-type="dwc:lifeStage" xlink:type="simple">adult</named-content>; occurrenceID: <named-content xmlns:xlink="http://www.w3.org/1999/xlink" content-type="dwc:occurrenceID" xlink:type="simple">8D62D079-CF9E-52C6-9787-C31D75A4F973</named-content>; <bold>Location:</bold> continent: <named-content xmlns:xlink="http://www.w3.org/1999/xlink" content-type="dwc:continent" xlink:type="simple">Europe</named-content>; waterBody: <named-content xmlns:xlink="http://www.w3.org/1999/xlink" content-type="dwc:waterBody" xlink:type="simple">Zeta River</named-content>; country: <named-content xmlns:xlink="http://www.w3.org/1999/xlink" content-type="dwc:country" xlink:type="simple">Montenegro</named-content>; municipality: <named-content xmlns:xlink="http://www.w3.org/1999/xlink" content-type="dwc:municipality" xlink:type="simple">Danilovgrad</named-content>; verbatimLocality: <named-content xmlns:xlink="http://www.w3.org/1999/xlink" content-type="dwc:verbatimLocality" xlink:type="simple">11.8 km from Danilovgrad town</named-content>; verbatimCoordinates: <named-content xmlns:xlink="http://www.w3.org/1999/xlink" content-type="dwc:verbatimCoordinates" xlink:type="simple">42.630642°N, 19.03266°E</named-content>; decimalLatitude: <named-content xmlns:xlink="http://www.w3.org/1999/xlink" content-type="dwc:decimalLatitude" xlink:type="simple">42.630642</named-content>; decimalLongitude: <named-content xmlns:xlink="http://www.w3.org/1999/xlink" content-type="dwc:decimalLongitude" xlink:type="simple">19.03266</named-content>; <bold>Identification:</bold> identifiedBy: <named-content xmlns:xlink="http://www.w3.org/1999/xlink" content-type="dwc:identifiedBy" xlink:type="simple">Halil Ibrahimi</named-content>; <bold>Event:</bold> samplingProtocol: <named-content xmlns:xlink="http://www.w3.org/1999/xlink" content-type="dwc:samplingProtocol" xlink:type="simple">entomological net</named-content>; samplingEffort: <named-content xmlns:xlink="http://www.w3.org/1999/xlink" content-type="dwc:samplingEffort" xlink:type="simple">2 observer-hours</named-content>; eventDate: <named-content xmlns:xlink="http://www.w3.org/1999/xlink" content-type="dwc:eventDate" xlink:type="simple">22-07-2024</named-content>; year: <named-content xmlns:xlink="http://www.w3.org/1999/xlink" content-type="dwc:year" xlink:type="simple">2024</named-content>; month: <named-content xmlns:xlink="http://www.w3.org/1999/xlink" content-type="dwc:month" xlink:type="simple">07</named-content>; day: <named-content xmlns:xlink="http://www.w3.org/1999/xlink" content-type="dwc:day" xlink:type="simple">22</named-content></p></list-item></list></tp:treatment-sec><tp:treatment-sec sec-type="Diagnosis"><title>Diagnosis</title><p>The male genitalia (Fig. <xref ref-type="fig" rid="F12405935">2</xref>) of the observed specimens correspond well with the drawings by <xref ref-type="bibr" rid="B12427438">Malicky (2004)</xref>. Right-angled truncated segment X in lateral view along with the inferior appendages with pointed apices and transversal band make it possible to easily distinguish this species and these specimens from closely-related <italic><tp:taxon-name><tp:taxon-name-part taxon-name-part-type="genus" reg="Hydroptila">Hydroptila</tp:taxon-name-part><tp:taxon-name-part taxon-name-part-type="species" reg="simulans">simulans</tp:taxon-name-part></tp:taxon-name></italic> Mosely, 1920.</p></tp:treatment-sec><tp:treatment-sec sec-type="Distribution"><title>Distribution</title><p>Austria, Bulgaria, China, Cyprus, Czechia, Egypt, Greece, Hungary, Iran, Italy, Kazakhstan, Lebanon, Romania, Russia, Spain, Syria, Turkiye, Ukraine and Uzbekistan (<xref ref-type="bibr" rid="B12422410">Thomson 2023</xref>).</p></tp:treatment-sec><tp:treatment-sec sec-type="Ecology"><title>Ecology</title><p>The adult stage of the species is reported across all seasons (<xref ref-type="bibr" rid="B12427928">Graf et al. 2008</xref>). We found it during spring.</p></tp:treatment-sec><tp:treatment-sec sec-type="Conservation"><title>Conservation</title><p>The species has a status of a Critically Endangered species in Czechia (<xref ref-type="bibr" rid="B12454409">Komzák and Kroča 2019</xref>).</p></tp:treatment-sec><tp:treatment-sec><!--Section generated to contain objects referenced in tp:taxon-treatment.--><fig-group id="F12405935" position="float" orientation="portrait"><caption><p>Male genitalia of <italic><tp:taxon-name><tp:taxon-name-part taxon-name-part-type="genus" reg="Hydroptila">Hydroptila</tp:taxon-name-part><tp:taxon-name-part taxon-name-part-type="species" reg="angustata">angustata</tp:taxon-name-part></tp:taxon-name></italic>:</p></caption><fig id="F12405940" position="float" orientation="portrait"><object-id xmlns:xlink="http://www.w3.org/1999/xlink" content-type="arpha" xlink:type="simple">76AA567E-BD9A-5547-A3D2-20D761F69676</object-id><object-id xmlns:xlink="http://www.w3.org/1999/xlink" content-type="doi" xlink:type="simple">10.3897/BDJ.13.e146076.figure2a</object-id><label>Figure 2a.</label><caption><p>Lateral view;</p></caption><graphic xmlns:xlink="http://www.w3.org/1999/xlink" xlink:href="bdj-13-e146076-g002_a.jpg" xlink:type="simple" position="float" orientation="portrait" id="oo_1205888.jpg"><uri content-type="original_file" xlink:type="simple">https://binary.pensoft.net/fig/1205888</uri></graphic></fig><fig id="F12405941" position="float" orientation="portrait"><object-id xmlns:xlink="http://www.w3.org/1999/xlink" content-type="arpha" xlink:type="simple">A13B255E-6195-5C37-B738-E03F3D9566A0</object-id><object-id xmlns:xlink="http://www.w3.org/1999/xlink" content-type="doi" xlink:type="simple">10.3897/BDJ.13.e146076.figure2b</object-id><label>Figure 2b.</label><caption><p>Dorsal view.</p></caption><graphic xmlns:xlink="http://www.w3.org/1999/xlink" xlink:href="bdj-13-e146076-g002_b.jpg" xlink:type="simple" position="float" orientation="portrait" id="oo_1205889.jpg"><uri content-type="original_file" xlink:type="simple">https://binary.pensoft.net/fig/1205889</uri></graphic></fig></fig-group></tp:treatment-sec><ref-list><ref id="B12427438"><element-citation xmlns:xlink="http://www.w3.org/1999/xlink" publication-type="book" xlink:type="simple"><person-group person-group-type="author"><name name-style="western"><surname>Malicky</surname><given-names>Hans</given-names></name></person-group><year>2004</year><source>Atlas of European <tp:taxon-name><tp:taxon-name-part taxon-name-part-type="order">Trichoptera</tp:taxon-name-part></tp:taxon-name> / Atlas der Europäischen Köcherfliegen / Atlas des Trichoptères d’Europe</source><edition>2nd</edition><publisher-name>Springer</publisher-name><publisher-loc>Dordrecht</publisher-loc><size units="page">387</size><pub-id pub-id-type="doi">10.1007/978-1-4020-3026-0</pub-id><isbn>978-90-481-6755-5</isbn></element-citation></ref><ref id="B12422410"><element-citation xmlns:xlink="http://www.w3.org/1999/xlink" publication-type="article" xlink:type="simple"><person-group person-group-type="author"><name name-style="western"><surname>Thomson</surname><given-names>Robin E.</given-names></name></person-group><year>2023</year><article-title>Catalog of the <tp:taxon-name><tp:taxon-name-part taxon-name-part-type="family">Hydroptilidae</tp:taxon-name-part></tp:taxon-name> (<tp:taxon-name><tp:taxon-name-part taxon-name-part-type="class">Insecta</tp:taxon-name-part></tp:taxon-name>, <tp:taxon-name><tp:taxon-name-part taxon-name-part-type="order">Trichoptera</tp:taxon-name-part></tp:taxon-name>)</article-title><source>ZooKeys</source><volume>1140</volume><fpage>1</fpage><lpage>499</lpage><pub-id pub-id-type="doi">10.3897/zookeys.1140.85712</pub-id></element-citation></ref><ref id="B12427928"><element-citation xmlns:xlink="http://www.w3.org/1999/xlink" publication-type="chapter" xlink:type="simple"><person-group person-group-type="author"><name name-style="western"><surname>Graf</surname><given-names>W.</given-names></name><name name-style="western"><surname>Murphy</surname><given-names>J.</given-names></name><name name-style="western"><surname>Dahl</surname><given-names>J.</given-names></name><name name-style="western"><surname>Zamora-Munoz</surname><given-names>C.</given-names></name><name name-style="western"><surname>López-Rodríguez</surname><given-names>M. J.</given-names></name></person-group><year>2008</year><chapter-title>Trichoptera</chapter-title><person-group person-group-type="editor"><name name-style="western"><surname>Schmidt-Kloiber</surname><given-names>A.</given-names></name><name name-style="western"><surname>Hering</surname><given-names>D.</given-names></name></person-group><source>Distribution and ecological preferences of European freshwater organisms</source><volume>Vol. 1</volume><publisher-name>Pensoft Publishers</publisher-name><publisher-loc>Sofia-Moscow</publisher-loc></element-citation></ref><ref id="B12454409"><element-citation xmlns:xlink="http://www.w3.org/1999/xlink" publication-type="article" xlink:type="simple"><person-group person-group-type="author"><name name-style="western"><surname>Komzák</surname><given-names>Petr</given-names></name><name name-style="western"><surname>Kroča</surname><given-names>Jiří</given-names></name></person-group><year>2019</year><article-title>New faunistic records of <tp:taxon-name><tp:taxon-name-part taxon-name-part-type="family">Hydroptilidae</tp:taxon-name-part></tp:taxon-name> (<tp:taxon-name><tp:taxon-name-part taxon-name-part-type="class">Insecta</tp:taxon-name-part></tp:taxon-name>, <tp:taxon-name><tp:taxon-name-part taxon-name-part-type="order">Trichoptera</tp:taxon-name-part></tp:taxon-name>) from the Czech Republic</article-title><source>Acta Musei Silesiae, Scientiae Naturales</source><volume>67</volume><issue>2</issue><fpage>165</fpage><lpage>173</lpage><pub-id pub-id-type="doi">10.2478/cszma-2018-0011</pub-id></element-citation></ref></ref-list></tp:taxon-treatment>
