# Supplementary material for: New caddisfly records (Insecta, Trichoptera) for Montenegro and Ecoregion 5, Dinaric Western Balkans: distributional and ecological insights
Source: Biodivers Data J. 2025 Mar 25;13:e146076. doi: 10.3897/BDJ.13.e146076 (PMC11962636; doi:10.3897/BDJ.13.e146076)
Supplement: XML Treatment for Hydroptila sparsa [file BDJ.13.e146076-treatment2.xml]

<!DOCTYPE tp:taxon-treatment
  PUBLIC "-//TaxonX//DTD Taxonomic Treatment Publishing DTD v0 20100105//EN" "tax-treatment-NSO.dtd">
<tp:taxon-treatment xmlns:tp="http://www.plazi.org/taxpub"><tp:treatment-meta><mixed-citation publication-type="journal"><person-group><name><surname>Bozdoğan</surname><given-names>Hakan</given-names></name><name><surname>Bilalli</surname><given-names>Astrit</given-names></name><name><surname>Ibrahimi</surname><given-names>Halil</given-names></name></person-group><article-title>New caddisfly records (<tp:taxon-name><tp:taxon-name-part taxon-name-part-type="class">Insecta</tp:taxon-name-part></tp:taxon-name>, <tp:taxon-name><tp:taxon-name-part taxon-name-part-type="order">Trichoptera</tp:taxon-name-part></tp:taxon-name>) for Montenegro and Ecoregion 5, Dinaric Western Balkans: distributional and ecological insights</article-title><source>Biodivers Data J</source><day>25</day><month>03</month><year>2025</year><volume>13</volume><pub-id pub-id-type="doi">10.3897/BDJ.13.e146076</pub-id></mixed-citation></tp:treatment-meta><tp:nomenclature><tp:taxon-name>
            <object-id xmlns:xlink="http://www.w3.org/1999/xlink" content-type="arpha" xlink:type="simple">2633CDDF-4E2E-5268-AC34-F7AC5779CD7A</object-id>
            <tp:taxon-name-part taxon-name-part-type="genus">Hydroptila</tp:taxon-name-part>
            <tp:taxon-name-part taxon-name-part-type="species">sparsa</tp:taxon-name-part>
          </tp:taxon-name><tp:taxon-authority>Curtis, 1834</tp:taxon-authority></tp:nomenclature><tp:treatment-sec sec-type="materials"><title>Materials</title><list list-type="alpha-lower" list-content="occurrences"><list-item><p><bold>Type status:</bold> <named-content xmlns:xlink="http://www.w3.org/1999/xlink" content-type="dwc:typeStatus" xlink:type="simple">Other material</named-content>. <bold>Occurrence:</bold> recordedBy: <named-content xmlns:xlink="http://www.w3.org/1999/xlink" content-type="dwc:recordedBy" xlink:type="simple">Halil Ibrahimi</named-content>; individualCount: <named-content xmlns:xlink="http://www.w3.org/1999/xlink" content-type="dwc:individualCount" xlink:type="simple">1</named-content>; sex: <named-content xmlns:xlink="http://www.w3.org/1999/xlink" content-type="dwc:sex" xlink:type="simple">male</named-content>; lifeStage: <named-content xmlns:xlink="http://www.w3.org/1999/xlink" content-type="dwc:lifeStage" xlink:type="simple">adult</named-content>; occurrenceID: <named-content xmlns:xlink="http://www.w3.org/1999/xlink" content-type="dwc:occurrenceID" xlink:type="simple">127FC4DA-276E-534C-B5F5-1041060CDAD5</named-content>; <bold>Taxon:</bold> scientificName: <named-content xmlns:xlink="http://www.w3.org/1999/xlink" content-type="dwc:scientificName" xlink:type="simple"><tp:taxon-name><tp:taxon-name-part taxon-name-part-type="genus" reg="Hydroptila">Hydroptila</tp:taxon-name-part><tp:taxon-name-part taxon-name-part-type="species" reg="sparsa">sparsa</tp:taxon-name-part></tp:taxon-name></named-content>; <bold>Location:</bold> continent: <named-content xmlns:xlink="http://www.w3.org/1999/xlink" content-type="dwc:continent" xlink:type="simple">Europe</named-content>; country: <named-content xmlns:xlink="http://www.w3.org/1999/xlink" content-type="dwc:country" xlink:type="simple">Montenegro</named-content>; locality: <named-content xmlns:xlink="http://www.w3.org/1999/xlink" content-type="dwc:locality" xlink:type="simple">Zeta River</named-content>; locationRemarks: <named-content xmlns:xlink="http://www.w3.org/1999/xlink" content-type="dwc:locationRemarks" xlink:type="simple">11. 8 km far from Danilovgrad town</named-content>; decimalLatitude: <named-content xmlns:xlink="http://www.w3.org/1999/xlink" content-type="dwc:decimalLatitude" xlink:type="simple">42.630642</named-content>; decimalLongitude: <named-content xmlns:xlink="http://www.w3.org/1999/xlink" content-type="dwc:decimalLongitude" xlink:type="simple">19.03266</named-content>; georeferenceProtocol: <named-content xmlns:xlink="http://www.w3.org/1999/xlink" content-type="dwc:georeferenceProtocol" xlink:type="simple">label</named-content>; <bold>Identification:</bold> identifiedBy: <named-content xmlns:xlink="http://www.w3.org/1999/xlink" content-type="dwc:identifiedBy" xlink:type="simple">Halil Ibrahimi</named-content>; dateIdentified: <named-content xmlns:xlink="http://www.w3.org/1999/xlink" content-type="dwc:dateIdentified" xlink:type="simple">2025</named-content>; <bold>Event:</bold> samplingProtocol: <named-content xmlns:xlink="http://www.w3.org/1999/xlink" content-type="dwc:samplingProtocol" xlink:type="simple">UV light trap</named-content>; eventDate: <named-content xmlns:xlink="http://www.w3.org/1999/xlink" content-type="dwc:eventDate" xlink:type="simple">22/7/2024</named-content>; <bold>Record Level:</bold> language: <named-content xmlns:xlink="http://www.w3.org/1999/xlink" content-type="dwc:language" xlink:type="simple">en</named-content>; collectionID: <named-content xmlns:xlink="http://www.w3.org/1999/xlink" content-type="dwc:collectionID" xlink:type="simple">University of Prishtina, Department of Biology</named-content>; collectionCode: <named-content xmlns:xlink="http://www.w3.org/1999/xlink" content-type="dwc:collectionCode" xlink:type="simple"><tp:taxon-name><tp:taxon-name-part taxon-name-part-type="order">Trichoptera</tp:taxon-name-part></tp:taxon-name></named-content>; basisOfRecord: <named-content xmlns:xlink="http://www.w3.org/1999/xlink" content-type="dwc:basisOfRecord" xlink:type="simple">PreservedSpecimen</named-content></p></list-item></list></tp:treatment-sec><tp:treatment-sec sec-type="Diagnosis"><title>Diagnosis</title><p>The male genitalia of the observed specimens correspond well with the drawings by <xref ref-type="bibr" rid="B12427438">Malicky (2004)</xref>.</p></tp:treatment-sec><tp:treatment-sec sec-type="Distribution"><title>Distribution</title><p>Algeria, Austria, Belarus, Bosnia-Herzegovina, Bulgaria, Croatia, Czechia, Denmark, Great Britain, Estonia, Finland, France, Germany, Greece, Hungary, Iran, Ireland, Israel, Italy, Lebanon, Luxembourg, Montenegro, Netherlands, Poland, Portugal, Republic of Croatia, Serbia, Romania, Russia, Serbia, Slovakia, Slovenia, Spain, Sweden, Switzerland, Turkiye and Ukraine (<xref ref-type="bibr" rid="B12422428">Ibrahimi et al. 2019a</xref>, <xref ref-type="bibr" rid="B12422410">Thomson 2023</xref>).</p></tp:treatment-sec><ref-list><ref id="B12427438"><element-citation xmlns:xlink="http://www.w3.org/1999/xlink" publication-type="book" xlink:type="simple"><person-group person-group-type="author"><name name-style="western"><surname>Malicky</surname><given-names>Hans</given-names></name></person-group><year>2004</year><source>Atlas of European <tp:taxon-name><tp:taxon-name-part taxon-name-part-type="order">Trichoptera</tp:taxon-name-part></tp:taxon-name> / Atlas der Europäischen Köcherfliegen / Atlas des Trichoptères d’Europe</source><edition>2nd</edition><publisher-name>Springer</publisher-name><publisher-loc>Dordrecht</publisher-loc><size units="page">387</size><pub-id pub-id-type="doi">10.1007/978-1-4020-3026-0</pub-id><isbn>978-90-481-6755-5</isbn></element-citation></ref><ref id="B12422428"><element-citation xmlns:xlink="http://www.w3.org/1999/xlink" publication-type="article" xlink:type="simple"><person-group person-group-type="author"><name name-style="western"><surname>Ibrahimi</surname><given-names>H.</given-names></name><name name-style="western"><surname>Pali</surname><given-names>E.</given-names></name><name name-style="western"><surname>Bilalli</surname><given-names>A.</given-names></name><name name-style="western"><surname>Musliu</surname><given-names>M.</given-names></name></person-group><year>2019</year><article-title>New records for the caddisfly (<tp:taxon-name><tp:taxon-name-part taxon-name-part-type="class">Insecta</tp:taxon-name-part></tp:taxon-name>: <tp:taxon-name><tp:taxon-name-part taxon-name-part-type="order">Trichoptera</tp:taxon-name-part></tp:taxon-name>) fauna of Montenegro</article-title><source>Journal of the Entomological Research Society</source><volume>21</volume><issue>2</issue><fpage>39</fpage><lpage>45</lpage></element-citation></ref><ref id="B12422410"><element-citation xmlns:xlink="http://www.w3.org/1999/xlink" publication-type="article" xlink:type="simple"><person-group person-group-type="author"><name name-style="western"><surname>Thomson</surname><given-names>Robin E.</given-names></name></person-group><year>2023</year><article-title>Catalog of the <tp:taxon-name><tp:taxon-name-part taxon-name-part-type="family">Hydroptilidae</tp:taxon-name-part></tp:taxon-name> (<tp:taxon-name><tp:taxon-name-part taxon-name-part-type="class">Insecta</tp:taxon-name-part></tp:taxon-name>, <tp:taxon-name><tp:taxon-name-part taxon-name-part-type="order">Trichoptera</tp:taxon-name-part></tp:taxon-name>)</article-title><source>ZooKeys</source><volume>1140</volume><fpage>1</fpage><lpage>499</lpage><pub-id pub-id-type="doi">10.3897/zookeys.1140.85712</pub-id></element-citation></ref></ref-list></tp:taxon-treatment>
