# Supplementary material for: New caddisfly records (Insecta, Trichoptera) for Montenegro and Ecoregion 5, Dinaric Western Balkans: distributional and ecological insights
Source: Biodivers Data J. 2025 Mar 25;13:e146076. doi: 10.3897/BDJ.13.e146076 (PMC11962636; doi:10.3897/BDJ.13.e146076)
Supplement: XML Treatment for Hydropsyche bulbifera [file BDJ.13.e146076-treatment5.xml]

<!DOCTYPE tp:taxon-treatment
  PUBLIC "-//TaxonX//DTD Taxonomic Treatment Publishing DTD v0 20100105//EN" "tax-treatment-NSO.dtd">
<tp:taxon-treatment xmlns:tp="http://www.plazi.org/taxpub"><tp:treatment-meta><mixed-citation publication-type="journal"><person-group><name><surname>Bozdoğan</surname><given-names>Hakan</given-names></name><name><surname>Bilalli</surname><given-names>Astrit</given-names></name><name><surname>Ibrahimi</surname><given-names>Halil</given-names></name></person-group><article-title>New caddisfly records (<tp:taxon-name><tp:taxon-name-part taxon-name-part-type="class">Insecta</tp:taxon-name-part></tp:taxon-name>, <tp:taxon-name><tp:taxon-name-part taxon-name-part-type="order">Trichoptera</tp:taxon-name-part></tp:taxon-name>) for Montenegro and Ecoregion 5, Dinaric Western Balkans: distributional and ecological insights</article-title><source>Biodivers Data J</source><day>25</day><month>03</month><year>2025</year><volume>13</volume><pub-id pub-id-type="doi">10.3897/BDJ.13.e146076</pub-id></mixed-citation></tp:treatment-meta><tp:nomenclature><tp:taxon-name>
            <object-id xmlns:xlink="http://www.w3.org/1999/xlink" content-type="arpha" xlink:type="simple">9CBBF662-ED63-58DD-96F1-EE32D7FBB1CB</object-id>
            <tp:taxon-name-part taxon-name-part-type="genus">Hydropsyche</tp:taxon-name-part>
            <tp:taxon-name-part taxon-name-part-type="species">bulbifera</tp:taxon-name-part>
          </tp:taxon-name><tp:taxon-authority>McLachlan, 1878</tp:taxon-authority></tp:nomenclature><tp:treatment-sec sec-type="materials"><title>Materials</title><list list-type="alpha-lower" list-content="occurrences"><list-item><p><bold>Type status:</bold> <named-content xmlns:xlink="http://www.w3.org/1999/xlink" content-type="dwc:typeStatus" xlink:type="simple">Other material</named-content>. <bold>Occurrence:</bold> recordedBy: <named-content xmlns:xlink="http://www.w3.org/1999/xlink" content-type="dwc:recordedBy" xlink:type="simple">Halil Ibrahimi</named-content>; individualCount: <named-content xmlns:xlink="http://www.w3.org/1999/xlink" content-type="dwc:individualCount" xlink:type="simple">3</named-content>; sex: <named-content xmlns:xlink="http://www.w3.org/1999/xlink" content-type="dwc:sex" xlink:type="simple">male</named-content>; lifeStage: <named-content xmlns:xlink="http://www.w3.org/1999/xlink" content-type="dwc:lifeStage" xlink:type="simple">adult</named-content>; occurrenceID: <named-content xmlns:xlink="http://www.w3.org/1999/xlink" content-type="dwc:occurrenceID" xlink:type="simple">AA6E0F8C-7FA8-5843-8805-D745C46B8D32</named-content>; <bold>Taxon:</bold> scientificName: <named-content xmlns:xlink="http://www.w3.org/1999/xlink" content-type="dwc:scientificName" xlink:type="simple"><tp:taxon-name><tp:taxon-name-part taxon-name-part-type="genus" reg="Hydropsyche">Hydropsyche</tp:taxon-name-part><tp:taxon-name-part taxon-name-part-type="species" reg="bulbifera">bulbifera</tp:taxon-name-part></tp:taxon-name></named-content>; <bold>Location:</bold> continent: <named-content xmlns:xlink="http://www.w3.org/1999/xlink" content-type="dwc:continent" xlink:type="simple">Europe</named-content>; country: <named-content xmlns:xlink="http://www.w3.org/1999/xlink" content-type="dwc:country" xlink:type="simple">Montenegro</named-content>; locality: <named-content xmlns:xlink="http://www.w3.org/1999/xlink" content-type="dwc:locality" xlink:type="simple">Ibër River</named-content>; locationRemarks: <named-content xmlns:xlink="http://www.w3.org/1999/xlink" content-type="dwc:locationRemarks" xlink:type="simple">Upstream segment of Ibër River, near Rozhajë town.</named-content>; decimalLatitude: <named-content xmlns:xlink="http://www.w3.org/1999/xlink" content-type="dwc:decimalLatitude" xlink:type="simple">42.864595126785</named-content>; decimalLongitude: <named-content xmlns:xlink="http://www.w3.org/1999/xlink" content-type="dwc:decimalLongitude" xlink:type="simple">20.218724075909</named-content>; georeferenceProtocol: <named-content xmlns:xlink="http://www.w3.org/1999/xlink" content-type="dwc:georeferenceProtocol" xlink:type="simple">label</named-content>; <bold>Identification:</bold> identifiedBy: <named-content xmlns:xlink="http://www.w3.org/1999/xlink" content-type="dwc:identifiedBy" xlink:type="simple">Halil Ibrahimi</named-content>; dateIdentified: <named-content xmlns:xlink="http://www.w3.org/1999/xlink" content-type="dwc:dateIdentified" xlink:type="simple">2025</named-content>; <bold>Event:</bold> samplingProtocol: <named-content xmlns:xlink="http://www.w3.org/1999/xlink" content-type="dwc:samplingProtocol" xlink:type="simple">sweeping</named-content>; eventDate: <named-content xmlns:xlink="http://www.w3.org/1999/xlink" content-type="dwc:eventDate" xlink:type="simple">12/9/2017</named-content>; <bold>Record Level:</bold> language: <named-content xmlns:xlink="http://www.w3.org/1999/xlink" content-type="dwc:language" xlink:type="simple">en</named-content>; collectionID: <named-content xmlns:xlink="http://www.w3.org/1999/xlink" content-type="dwc:collectionID" xlink:type="simple">University of Prishtina, Department of Biology</named-content>; collectionCode: <named-content xmlns:xlink="http://www.w3.org/1999/xlink" content-type="dwc:collectionCode" xlink:type="simple"><tp:taxon-name><tp:taxon-name-part taxon-name-part-type="order">Trichoptera</tp:taxon-name-part></tp:taxon-name></named-content>; basisOfRecord: <named-content xmlns:xlink="http://www.w3.org/1999/xlink" content-type="dwc:basisOfRecord" xlink:type="simple">PreservedSpecimen</named-content></p></list-item></list></tp:treatment-sec><tp:treatment-sec sec-type="Diagnosis"><title>Diagnosis</title><p>The male genitalia (Fig. <xref ref-type="fig" rid="F12453384">3</xref>) of the observed specimens correspond well with the drawings by <xref ref-type="bibr" rid="B12427438">Malicky (2004)</xref>.</p></tp:treatment-sec><tp:treatment-sec sec-type="Distribution"><title>Distribution</title><p>The species is distributed from most of Europe, Turkiye and Iran, but with only few records from south-eastern Europe (<xref ref-type="bibr" rid="B12427467">Neu et al. 2018</xref>).</p></tp:treatment-sec><tp:treatment-sec><!--Section generated to contain objects referenced in tp:taxon-treatment.--><fig-group id="F12453384" position="float" orientation="portrait"><caption><p>Male genitalia of <italic><tp:taxon-name><tp:taxon-name-part taxon-name-part-type="genus" reg="Hydropsyche">Hydropsyche</tp:taxon-name-part><tp:taxon-name-part taxon-name-part-type="species" reg="bulbifera">bulbifera</tp:taxon-name-part></tp:taxon-name></italic>:</p></caption><fig id="F12453389" position="float" orientation="portrait"><object-id xmlns:xlink="http://www.w3.org/1999/xlink" content-type="arpha" xlink:type="simple">349167B8-9C12-5869-8909-3F84D45879AA</object-id><object-id xmlns:xlink="http://www.w3.org/1999/xlink" content-type="doi" xlink:type="simple">10.3897/BDJ.13.e146076.figure3a</object-id><label>Figure 3a.</label><caption><p>Lateral view;</p></caption><graphic xmlns:xlink="http://www.w3.org/1999/xlink" xlink:href="bdj-13-e146076-g003_a.jpg" xlink:type="simple" position="float" orientation="portrait" id="oo_1214073.jpg"><uri content-type="original_file" xlink:type="simple">https://binary.pensoft.net/fig/1214073</uri></graphic></fig><fig id="F12453390" position="float" orientation="portrait"><object-id xmlns:xlink="http://www.w3.org/1999/xlink" content-type="arpha" xlink:type="simple">385E8CC3-482E-5335-ACE0-19BA2CFB6934</object-id><object-id xmlns:xlink="http://www.w3.org/1999/xlink" content-type="doi" xlink:type="simple">10.3897/BDJ.13.e146076.figure3b</object-id><label>Figure 3b.</label><caption><p>Ventral view.</p></caption><graphic xmlns:xlink="http://www.w3.org/1999/xlink" xlink:href="bdj-13-e146076-g003_b.jpg" xlink:type="simple" position="float" orientation="portrait" id="oo_1214074.jpg"><uri content-type="original_file" xlink:type="simple">https://binary.pensoft.net/fig/1214074</uri></graphic></fig></fig-group></tp:treatment-sec><ref-list><ref id="B12427438"><element-citation xmlns:xlink="http://www.w3.org/1999/xlink" publication-type="book" xlink:type="simple"><person-group person-group-type="author"><name name-style="western"><surname>Malicky</surname><given-names>Hans</given-names></name></person-group><year>2004</year><source>Atlas of European <tp:taxon-name><tp:taxon-name-part taxon-name-part-type="order">Trichoptera</tp:taxon-name-part></tp:taxon-name> / Atlas der Europäischen Köcherfliegen / Atlas des Trichoptères d’Europe</source><edition>2nd</edition><publisher-name>Springer</publisher-name><publisher-loc>Dordrecht</publisher-loc><size units="page">387</size><pub-id pub-id-type="doi">10.1007/978-1-4020-3026-0</pub-id><isbn>978-90-481-6755-5</isbn></element-citation></ref><ref id="B12427467"><element-citation xmlns:xlink="http://www.w3.org/1999/xlink" publication-type="book" xlink:type="simple"><person-group person-group-type="author"><name name-style="western"><surname>Neu</surname><given-names>P.</given-names></name><name name-style="western"><surname>Malicky</surname><given-names>H.</given-names></name><name name-style="western"><surname>Graf</surname><given-names>W.</given-names></name><name name-style="western"><surname>Schmidt-Kloiber</surname><given-names>A.</given-names></name></person-group><year>2018</year><source>Distribution atlas of European <tp:taxon-name><tp:taxon-name-part taxon-name-part-type="order">Trichoptera</tp:taxon-name-part></tp:taxon-name>. Die Tierwelt Deutschlands. ConchBooks; Auflage, 891 p</source><publisher-name>Die Tierwelt Deutschlands, Teil 84 – ConchBooks, Harxheim</publisher-name><size units="page">891</size></element-citation></ref></ref-list></tp:taxon-treatment>
