# Supplementary material for: New caddisfly records (Insecta, Trichoptera) for Montenegro and Ecoregion 5, Dinaric Western Balkans: distributional and ecological insights
Source: Biodivers Data J. 2025 Mar 25;13:e146076. doi: 10.3897/BDJ.13.e146076 (PMC11962636; doi:10.3897/BDJ.13.e146076)
Supplement: XML Treatment for Potamophylax goulandriorum [file BDJ.13.e146076-treatment11.xml]

<!DOCTYPE tp:taxon-treatment
  PUBLIC "-//TaxonX//DTD Taxonomic Treatment Publishing DTD v0 20100105//EN" "tax-treatment-NSO.dtd">
<tp:taxon-treatment xmlns:tp="http://www.plazi.org/taxpub"><tp:treatment-meta><mixed-citation publication-type="journal"><person-group><name><surname>Bozdoğan</surname><given-names>Hakan</given-names></name><name><surname>Bilalli</surname><given-names>Astrit</given-names></name><name><surname>Ibrahimi</surname><given-names>Halil</given-names></name></person-group><article-title>New caddisfly records (<tp:taxon-name><tp:taxon-name-part taxon-name-part-type="class">Insecta</tp:taxon-name-part></tp:taxon-name>, <tp:taxon-name><tp:taxon-name-part taxon-name-part-type="order">Trichoptera</tp:taxon-name-part></tp:taxon-name>) for Montenegro and Ecoregion 5, Dinaric Western Balkans: distributional and ecological insights</article-title><source>Biodivers Data J</source><day>25</day><month>03</month><year>2025</year><volume>13</volume><pub-id pub-id-type="doi">10.3897/BDJ.13.e146076</pub-id></mixed-citation></tp:treatment-meta><tp:nomenclature><tp:taxon-name>
            <object-id xmlns:xlink="http://www.w3.org/1999/xlink" content-type="arpha" xlink:type="simple">2804BD5F-2D7C-5D92-A943-3D8D9680214D</object-id>
            <tp:taxon-name-part taxon-name-part-type="genus">Potamophylax</tp:taxon-name-part>
            <tp:taxon-name-part taxon-name-part-type="species">goulandriorum</tp:taxon-name-part>
          </tp:taxon-name><tp:taxon-authority>Malicky, 1975</tp:taxon-authority><tp:taxon-status xmlns:xlink="http://www.w3.org/1999/xlink" xlink:type="simple">sp. nov.</tp:taxon-status></tp:nomenclature><tp:treatment-sec sec-type="Diagnosis"><title>Diagnosis</title><p>The male genitalia (Fig. <xref ref-type="fig" rid="F12454470">5</xref>) of the observed specimens correspond well with the drawings by <xref ref-type="bibr" rid="B12427438">Malicky (2004)</xref>.</p></tp:treatment-sec><tp:treatment-sec sec-type="Distribution"><title>Distribution</title><p>A Balkan endemic species (<xref ref-type="bibr" rid="B12427467">Neu et al. 2018</xref>).</p></tp:treatment-sec><tp:treatment-sec><!--Section generated to contain objects referenced in tp:taxon-treatment.--><fig id="F12454470" position="float" orientation="portrait"><object-id xmlns:xlink="http://www.w3.org/1999/xlink" content-type="arpha" xlink:type="simple">EB89A74C-1A2A-596C-87DD-4D0FB737CDFB</object-id><object-id xmlns:xlink="http://www.w3.org/1999/xlink" content-type="doi" xlink:type="simple">10.3897/BDJ.13.e146076.figure5</object-id><label>Figure 5.</label><caption><p>Lateral view of male genitalia of <italic><tp:taxon-name><tp:taxon-name-part taxon-name-part-type="genus" reg="Potamophylax">Potamophylax</tp:taxon-name-part><tp:taxon-name-part taxon-name-part-type="species" reg="goulandriorum">goulandriorum</tp:taxon-name-part></tp:taxon-name></italic>.</p></caption><graphic xmlns:xlink="http://www.w3.org/1999/xlink" xlink:href="bdj-13-e146076-g005.jpg" position="float" id="oo_1214223.jpg" orientation="portrait" xlink:type="simple"><uri content-type="original_file" xlink:type="simple">https://binary.pensoft.net/fig/1214223</uri></graphic></fig></tp:treatment-sec><ref-list><ref id="B12427438"><element-citation xmlns:xlink="http://www.w3.org/1999/xlink" publication-type="book" xlink:type="simple"><person-group person-group-type="author"><name name-style="western"><surname>Malicky</surname><given-names>Hans</given-names></name></person-group><year>2004</year><source>Atlas of European <tp:taxon-name><tp:taxon-name-part taxon-name-part-type="order">Trichoptera</tp:taxon-name-part></tp:taxon-name> / Atlas der Europäischen Köcherfliegen / Atlas des Trichoptères d’Europe</source><edition>2nd</edition><publisher-name>Springer</publisher-name><publisher-loc>Dordrecht</publisher-loc><size units="page">387</size><pub-id pub-id-type="doi">10.1007/978-1-4020-3026-0</pub-id><isbn>978-90-481-6755-5</isbn></element-citation></ref><ref id="B12427467"><element-citation xmlns:xlink="http://www.w3.org/1999/xlink" publication-type="book" xlink:type="simple"><person-group person-group-type="author"><name name-style="western"><surname>Neu</surname><given-names>P.</given-names></name><name name-style="western"><surname>Malicky</surname><given-names>H.</given-names></name><name name-style="western"><surname>Graf</surname><given-names>W.</given-names></name><name name-style="western"><surname>Schmidt-Kloiber</surname><given-names>A.</given-names></name></person-group><year>2018</year><source>Distribution atlas of European <tp:taxon-name><tp:taxon-name-part taxon-name-part-type="order">Trichoptera</tp:taxon-name-part></tp:taxon-name>. Die Tierwelt Deutschlands. ConchBooks; Auflage, 891 p</source><publisher-name>Die Tierwelt Deutschlands, Teil 84 – ConchBooks, Harxheim</publisher-name><size units="page">891</size></element-citation></ref></ref-list></tp:taxon-treatment>
